# Supplementary material for: Altered Pharmacokinetics of Ropivacaine in Patients Undergoing Laparoscopic Major Hepatectomy
Source: Pharmaceutics. 2025 Mar 18;17(3):386. doi: 10.3390/pharmaceutics17030386 (PMC11944703; doi:10.3390/pharmaceutics17030386)
Supplement: Supplementary file 1 [file pharmaceutics-17-00386-s001.zip]

Archive with 1 entries (1 files):
- pharmaceutics-3487989-supplementary.pdf
